# Supplementary material for: Life in the Wheat Litter: Effects of Future Climate on Microbiome and Function During the Early Phase of Decomposition
Source: Microb Ecol. 2021 Sep 6;84(1):90–105. doi: 10.1007/s00248-021-01840-6 (PMC9250916; doi:10.1007/s00248-021-01840-6)
Supplement: Supplementary file 2 — Supplementary file2 (XLSX 22 KB) [file 248_2021_1840_MOESM2_ESM.xlsx]

## Sheet: Sheet1
Table S3. Co-presence and exclusion correlations of fungal pathogens and other microbes under ambient and future climate conditions
Ambient climate					Future climate
Fungal pathogen	Relative abundance (%) of fungal pathogen	Interactive microbes	Relative abundance (%) of interactive microbes	co-presence/exclusion correlations	Fungal pathogen	Relative abundance (%) of fungal pathogen	Interactive microbes	Relative abundance (%) of interactive microbes	co-presence/exclusion correlations
M. stromaticum	0.0014782	F. fujikuroi	0.0199557	0.51821	A. eichhorniae	0.00960828	FOTU09	1.48928	-0.70917
M. stromaticum	0.0014782	BOTU20	0.305643	0.53061	A. eichhorniae	0.00960828	FOTU14	0.847007	-0.65226
M. stromaticum	0.0014782	BOTU64	0.148903	0.55654	A. eichhorniae	0.00960828	BOTU43	0.189394	0.53024
A. eichhorniae	0.0162602	D. exigua	0.0118256	0.58869	A. eichhorniae	0.00960828	BOTU23	0.287356	0.53427
A. eichhorniae	0.0162602	F. poae	3.32003	-0.59211	A. eichhorniae	0.00960828	BOTU34	0.231191	0.56136
A. eichhorniae	0.0162602	F. proliferatum	0.136733	0.57461	A. eichhorniae	0.00960828	BOTU41	0.289969	0.58888
A. eichhorniae	0.0162602	FOTU09	1.23725	-0.51833	A. eichhorniae	0.00960828	BOTU53	0.225967	0.60251
A. eichhorniae	0.0162602	FOTU20	0.379157	0.64433	A. eichhorniae	0.00960828	BOTU70	0.211599	0.61455
A. eichhorniae	0.0162602	FOTU14	0.245381	-0.52779	A. eichhorniae	0.00960828	FOTU24	0.543237	0.61653
A. eichhorniae	0.0162602	FOTU29	0.192905	0.61607	A. eichhorniae	0.00960828	FOTU35	0.233555	0.62303
A. eichhorniae	0.0162602	BOTU4	5.37748	-0.54292	A. eichhorniae	0.00960828	BOTU55	0.12931	0.63594
A. metachromatica	34.3659	F. poae	3.32003	-0.53214	A. eichhorniae	0.00960828	BOTU36	0.562957	0.64949
A. metachromatica	34.3659	S. vesicarium	0.132299	0.75026	A. eichhorniae	0.00960828	FOTU45	0.113082	0.67455
A. metachromatica	34.3659	Z. tritici	0.612712	-0.56401	A. metachromatica	22.663	BOTU19	0.620428	-0.56374
A. metachromatica	34.3659	F. tricinctum	0.878788	0.63342	A. metachromatica	22.663	BOTU07	1.66275	0.55228
B. caroliniana	0.0014782	M. stromaticum	0.0014782	0.8003	A. metachromatica	22.663	BOTU24	0.370951	0.55228
D. exigua	0.0118256	G. piscis	6.07465	-0.62759	A. metachromatica	22.663	BOTU18	0.479363	0.62299
D. exigua	0.0118256	BOTU48	0.249478	-0.57122	A. metachromatica	22.663	F. proliferatum	0.0650407	0.66883
D. exigua	0.0118256	BOTU69	0.134535	-0.7615	B. caroliniana	0.00295639	BOTU44	0.240334	-0.55647
F. poae	3.32003	F. graminearum	0.814486	-0.55729	B. caroliniana	0.00295639	M. nivale	1.56837	-0.5234
F. poae	3.32003	FOTU28	0.100517	0.86592	B. caroliniana	0.00295639	FOTU16	0.525499	0.52387
F. poae	3.32003	FOTU04	5.102	0.53929	B. graminis	0.0014782	N. elegiae	0.0014782	0.68139
F. poae	3.32003	BOTU5	4.07262	-0.55357	D. exigua	0.00813008	BOTU22	0.432341	-0.62062
F. poae	3.32003	BOTU11	1.66275	-0.57857	D. exigua	0.00813008	BOTU20	0.463689	-0.53205
F. poae	3.32003	BOTU23	0.514629	-0.54888	D. exigua	0.00813008	BOTU42	0.124086	0.55208
F. poae	3.32003	BOTU25	0.412748	-0.58529	D. exigua	0.00813008	BOTU71	0.103187	0.56448
F. poae	3.32003	BOTU34	0.284744	0.52902	D. exigua	0.00813008	FOTU29	0.120473	0.64779
F. poae	3.32003	BOTU52	0.193312	-0.7134	D. exigua	0.00813008	FOTU18	0.544715	0.65727
F. poae	3.32003	BOTU59	0.163271	-0.63504	D. exigua	0.00813008	FOTU26	0.359202	0.69514
F. poae	3.32003	BOTU41	0.163271	-0.56043	F. fujikuroi	1.034	BOTU12	0.786311	-0.66357
F. poae	3.32003	BOTU62	0.14629	-0.52397	F. fujikuroi	1.034	BOTU02	15.2116	-0.65609
F. poae	3.32003	BOTU69	0.134535	0.60612	F. fujikuroi	1.034	G. piscis	2.34146	-0.6229
F. fujikuroi	0.0199557	FOTU04	5.102	0.67559	F. fujikuroi	1.034	BOTU28	0.231191	-0.54798
F. fujikuroi	0.0199557	BOTU5	4.07262	-0.54068	F. fujikuroi	1.034	BOTU31	0.295193	-0.52712
F. fujikuroi	0.0199557	BOTU16	0.545977	-0.52298	F. fujikuroi	1.034	BOTU10	1.70063	0.5331
F. fujikuroi	0.0199557	BOTU20	0.305643	0.53313	F. fujikuroi	1.034	BOTU75	0.103187	0.53718
F. fujikuroi	0.0199557	BOTU40	0.300418	-0.67359	F. fujikuroi	1.034	F. gibbosum	0.109387	0.84577
F. fujikuroi	0.0199557	BOTU34	0.284744	-0.56401	F. fujikuroi	1.034	FOTU46	0.127864	0.84577
F. fujikuroi	0.0199557	BOTU31	0.257315	-0.63722	F. gibbosum	0.109387	BOTU12	0.786311	-0.55132
F. fujikuroi	0.0199557	BOTU56	0.186782	-0.60504	F. gibbosum	0.109387	BOTU31	0.295193	-0.54724
F. fujikuroi	0.0199557	BOTU45	0.150209	-0.54369	F. gibbosum	0.109387	BOTU20	0.463689	0.53348
F. fujikuroi	0.0199557	BOTU67	0.13976	-0.56831	F. gibbosum	0.109387	FOTU04	1.05469	0.55033
F. fujikuroi	0.0199557	BOTU83	0.107106	-0.55673	F. gibbosum	0.109387	BOTU49	0.167189	0.5506
F. graminearum	0.814486	Z. tritici	0.612712	-0.67814	F. gibbosum	0.109387	BOTU75	0.103187	0.70531
F. graminearum	0.814486	FOTU28	0.100517	-0.53909	F. gibbosum	0.109387	FOTU46	0.127864	1
F. graminearum	0.814486	BOTU11	1.66275	0.53384	F. graminearum	5.17591	N. rosigena	0.456024	-0.6936
F. graminearum	0.814486	BOTU9	1.35972	-0.69616	F. graminearum	5.17591	FOTU09	1.48928	-0.68471
F. graminearum	0.814486	BOTU27	0.28605	-0.55885	F. graminearum	5.17591	FOTU21	0.304508	-0.57583
F. graminearum	0.814486	BOTU34	0.284744	0.55214	F. graminearum	5.17591	FOTU41	0.101996	0.89244
F. graminearum	0.814486	BOTU26	0.245559	-0.57447	F. langsethiae	0.140429	FOTU33	0.135255	0.52214
F. graminearum	0.814486	BOTU68	0.176332	-0.58783	F. langsethiae	0.140429	FOTU35	0.233555	0.53259
F. graminearum	0.814486	BOTU59	0.163271	0.57984	F. langsethiae	0.140429	FOTU18	0.544715	0.57273
F. graminearum	0.814486	BOTU62	0.14629	0.51642	F. langsethiae	0.140429	FOTU16	0.525499	0.58794
F. graminearum	0.814486	BOTU91	0.101881	0.56708	F. langsethiae	0.140429	P. leptospora	0.00295639	0.59544
G. piscis	6.07465	P. rosae	0.0384331	-0.60724	F. langsethiae	0.140429	BOTU73	0.111024	0.63081
G. piscis	6.07465	FOTU04	5.102	0.55914	F. langsethiae	0.140429	BOTU23	0.287356	0.69141
G. piscis	6.07465	FOTU09	1.23725	0.56786	F. poae	8.34738	FOTU08	0.9017	-0.55714
G. piscis	6.07465	FOTU20	0.379157	-0.56887	F. poae	8.34738	BOTU55	0.12931	-0.53689
G. piscis	6.07465	FOTU14	0.245381	0.66428	F. poae	8.34738	FOTU24	0.543237	-0.53488
G. piscis	6.07465	FOTU29	0.192905	-0.59678	F. poae	8.34738	BOTU10	1.70063	0.52058
G. piscis	6.07465	FOTU04	5.102	0.51786	F. poae	8.34738	BOTU17	0.615204	0.55037
G. piscis	6.07465	BOTU48	0.249478	0.69055	F. poae	8.34738	FOTU33	0.135255	0.58013
G. piscis	6.07465	BOTU37	0.141066	0.6009	F. poae	8.34738	S. phragmiticola	0.437546	0.60294
G. piscis	6.07465	BOTU69	0.134535	0.57699	F. poae	8.34738	FOTU38	0.158906	0.6168
M. nivale	1.95344	FOTU08	2.18256	-0.53155	F. poae	8.34738	BOTU54	0.195925	0.62427
M. nivale	1.95344	FOTU32	0.135255	0.78816	F. poae	8.34738	FOTU28	0.232816	0.65295
M. nivale	1.95344	BOTU15	1.4825	-0.59161	F. proliferatum	0.0650407	F. fujikuroi	1.034	0.52993
M. nivale	1.95344	BOTU88	0.151515	-0.54935	F. proliferatum	0.0650407	BOTU23	0.287356	0.55042
M. nivale	1.95344	BOTU65	0.144984	-0.58244	F. proliferatum	0.0650407	BOTU73	0.111024	0.56055
M. tassiana	39.2003	FOTU08	2.18256	0.60723	F. proliferatum	0.0650407	BOTU18	0.479363	0.61573
M. tassiana	39.2003	FOTU16	0.470806	0.78571	F. tricinctum	1.30894	BOTU37	0.321317	-0.58334
M. tassiana	39.2003	FOTU20	0.379157	0.64043	F. tricinctum	1.30894	FOTU38	0.158906	0.54966
M. tassiana	39.2003	FOTU21	0.292683	0.81574	F. tricinctum	1.30894	BOTU13	0.400993	0.57559
M. tassiana	39.2003	FOTU29	0.192905	0.60395	F. tricinctum	1.30894	BOTU75	0.103187	0.59237
M. tassiana	39.2003	FOTU27	0.152993	0.73816	F. tricinctum	1.30894	BOTU52	0.117555	0.6176
M. tassiana	39.2003	BOTU2	26.8809	0.57143	F. tricinctum	1.30894	BOTU46	0.219436	0.63657
M. tassiana	39.2003	BOTU5	4.07262	0.56071	G. piscis	2.34146	BOTU35	0.227273	-0.60292
M. tassiana	39.2003	BOTU13	0.949582	-0.7434	G. piscis	2.34146	BOtu104	0.113636	0.52322
M. tassiana	39.2003	BOTU6	0.897335	0.6202	G. piscis	2.34146	BOTU06	2.8814	0.53977
M. tassiana	39.2003	BOTU8	0.794148	-0.63873	G. piscis	2.34146	BOTU11	1.03318	0.53977
M. tassiana	39.2003	BOTU18	0.592999	0.64919	G. piscis	2.34146	FOTU32	0.151515	0.5658
M. tassiana	39.2003	BOTU32	0.45977	0.59263	G. piscis	2.34146	BOTU05	3.00287	0.56786
M. tassiana	39.2003	BOTU34	0.284744	0.55117	G. piscis	2.34146	P. rosae	0.0406504	0.59011
M. tassiana	39.2003	BOTU56	0.186782	0.6832	G. piscis	2.34146	FOTU45	0.113082	0.59534
M. tassiana	39.2003	BOTU41	0.163271	0.53536	G. piscis	2.34146	FOTU27	0.24612	0.60863
M. tassiana	39.2003	BOTU45	0.150209	0.58244	G. piscis	2.34146	FOTU35	0.233555	0.61243
P. oratosquillae	0.0162602	P. chaetomioides	0.000739098	0.51689	G. piscis	2.34146	BOTU34	0.231191	0.63
P. oratosquillae	0.0162602	FOTU16	0.470806	0.54996	G. piscis	2.34146	BOTU31	0.295193	0.63311
P. oratosquillae	0.0162602	BOTU15	1.4825	0.68098	G. piscis	2.34146	BOTU02	15.2116	0.64643
P. oratosquillae	0.0162602	BOTU6	0.897335	0.7382	G. piscis	2.34146	BOTU45	0.186782	0.65105
P. oratosquillae	0.0162602	BOTU27	0.28605	-0.52798	G. piscis	2.34146	BOTU41	0.289969	0.66436
P. oratosquillae	0.0162602	BOTU65	0.144984	0.63105	G. piscis	2.34146	BOTU40	0.144984	0.70082
P. rosae	0.0384331	FOTU14	0.245381	-0.51702	G. piscis	2.34146	BOTU53	0.225967	0.71257
S. phragmiticola	0.0931264	FOTU04	5.102	-0.54413	G. piscis	2.34146	BOTU42	0.124086	0.73106
F. gibbosum	0.00517369	FOTU28	0.100517	0.54165	G. piscis	2.34146	BOTU21	0.523772	0.78207
F. gibbosum	0.00517369	BOTU3	5.77064	-0.54935	G. radicicola	0.0014782	BOTU71	0.103187	0.52684
F. gibbosum	0.00517369	BOTU10	0.800679	0.51688	G. radicicola	0.0014782	P rhaphiolepidis	0.000739098	0.68139
F. langsethiae	0.169993	BOTU50	0.177638	0.56698	M. tassiana	46.1138	BOTU08	1.98015	-0.5554
F. proliferatum	0.136733	BOTU32	0.45977	0.63722	M. tassiana	46.1138	BOTU33	0.356583	0.58148
F. proliferatum	0.136733	BOTU17	0.299112	-0.52019	M. tassiana	46.1138	FOTU21	0.304508	0.65474
N. rosigena	0.0532151	BOTU7	1.9697	-0.53519	N. elegiae	0.0014782	FOTU33	0.135255	-0.54617
N. rosigena	0.0532151	BOTU11	1.66275	0.5281	N. elegiae	0.0014782	FOTU09	1.48928	0.5901
N. rosigena	0.0532151	BOTU24	0.423197	0.71678	N. elegiae	0.0014782	BOTU26	0.365726	0.59168
N. rosigena	0.0532151	BOTU25	0.412748	0.75023	N. rosigena	0.456024	FOTU41	0.101996	-0.55733
N. rosigena	0.0532151	BOTU30	0.300418	0.8198	N. rosigena	0.456024	BOTU13	0.400993	0.52567
N. rosigena	0.0532151	BOTU40	0.300418	0.62766	N. rosigena	0.456024	BOTU60	0.103187	0.69386
N. rosigena	0.0532151	BOTU47	0.211599	0.6049	P. chaetomioides	0.00221729	BOTU16	0.779781	-0.54625
N. rosigena	0.0532151	BOTU56	0.186782	0.58497	P. chaetomioides	0.00221729	BOTU21	0.523772	-0.54576
N. rosigena	0.0532151	BOTU41	0.163271	0.65528	P. chaetomioides	0.00221729	W. circinata	0.00960828	0.73193
N. rosigena	0.0532151	BOTU46	0.147597	0.53951	P. leptospora	0.00295639	BOTU38	0.256008	0.51751
N. rosigena	0.0532151	BOTU62	0.14629	0.5496	P. leptospora	0.00295639	FOTU16	0.525499	0.54519
N. rosigena	0.0532151	BOTU37	0.141066	0.53615	P. leptospora	0.00295639	BOTU19	0.620428	0.54765
N. rosigena	0.0532151	BOTU67	0.13976	0.82771	P. leptospora	0.00295639	FOTU18	0.544715	0.56893
N. rosigena	0.0532151	BOTU93	0.118861	0.62355	P. oratosquillae	0.00369549	BOTU01	28.8362	-0.68739
N. rosigena	0.0532151	BOTU29	0.113636	-0.61795	P. oratosquillae	0.00369549	BOTU26	0.365726	-0.65641
N. rosigena	0.0532151	BOTU51	0.111024	0.66784	P. oratosquillae	0.00369549	BOTU27	0.262539	-0.5275
N. rosigena	0.0532151	BOTU91	0.101881	0.60498	P. oratosquillae	0.00369549	BOTU11	1.03318	0.52419
P. chaetomioides	0.000739098	BOTU15	1.4825	0.73193	P. oratosquillae	0.00369549	FOTU04	1.05469	0.52466
P. chaetomioides	0.000739098	BOTU20	0.305643	0.61904	P. oratosquillae	0.00369549	FOTU27	0.24612	0.52655
P. chaetomioides	0.000739098	BOTU88	0.151515	0.73193	P. oratosquillae	0.00369549	BOTU36	0.562957	0.52655
S. vesicarium	0.132299	BOTU23	0.514629	0.54744	P. oratosquillae	0.00369549	BOTU43	0.189394	0.54154
S. vesicarium	0.132299	BOTU25	0.412748	0.54167	P. oratosquillae	0.00369549	BOTU49	0.167189	0.56865
S. vesicarium	0.132299	BOTU52	0.193312	0.60436	P. oratosquillae	0.00369549	BOTU13	0.400993	0.57253
S. vesicarium	0.132299	BOTU59	0.163271	0.63671	P. oratosquillae	0.00369549	FOTU32	0.151515	0.59077
S. vesicarium	0.132299	BOTU62	0.14629	0.58942	P. oratosquillae	0.00369549	BOTU75	0.103187	0.64389
Z. tritici	0.612712	BOTU9	1.35972	0.56222	P. oratosquillae	0.00369549	BOTU24	0.370951	0.688
Z. tritici	0.612712	BOTU25	0.412748	-0.54856	P. oratosquillae	0.00369549	BOTU16	0.779781	0.74046
Z. tritici	0.612712	BOTU59	0.163271	-0.57751	P. oratosquillae	0.00369549	BOTU04	4.94645	0.78629
F. tricinctum	0.878788	BOTU23	0.514629	0.59079	P. rosae	0.0406504	BOTU35	0.227273	-0.75167
					P. rosae	0.0406504	BOTU44	0.240334	-0.64287
					P. rosae	0.0406504	BOTU03	7.09378	-0.60107
					P. rosae	0.0406504	FOTU09	1.48928	-0.56818
					P. rosae	0.0406504	BOTU22	0.432341	-0.53176
					P. rosae	0.0406504	BOTU08	1.98015	-0.52991
					P. rosae	0.0406504	FOTU20	0.215078	0.52663
					P. rosae	0.0406504	BOTU16	0.779781	0.52717
					P. rosae	0.0406504	BOTU43	0.189394	0.5285
					P. rosae	0.0406504	BOtu104	0.113636	0.53829
					P. rosae	0.0406504	BOTU21	0.523772	0.53954
					P. rosae	0.0406504	BOTU36	0.562957	0.54003
					P. rosae	0.0406504	BOTU07	1.66275	0.54309
					P. rosae	0.0406504	FOTU32	0.151515	0.54498
					P. rosae	0.0406504	BOTU24	0.370951	0.54675
					P. rosae	0.0406504	BOTU45	0.186782	0.55415
					P. rosae	0.0406504	BOTU23	0.287356	0.56064
					P. rosae	0.0406504	FOTU16	0.525499	0.56321
					P. rosae	0.0406504	FOTU18	0.544715	0.56605
					P. rosae	0.0406504	BOTU73	0.111024	0.5749
					P. rosae	0.0406504	FOTU29	0.120473	0.57622
					P. rosae	0.0406504	BOTU47	0.15674	0.58274
					P. rosae	0.0406504	BOTU11	1.03318	0.65007
					P. rosae	0.0406504	FOTU45	0.113082	0.65586
					P. rosae	0.0406504	FOTU35	0.233555	0.65955
					P. rosae	0.0406504	BOTU70	0.211599	0.67318
					P. rosae	0.0406504	BOTU57	0.141066	0.67472
					P. rosae	0.0406504	BOTU42	0.124086	0.69108
					P. rosae	0.0406504	BOTU31	0.295193	0.69926
					P. rosae	0.0406504	BOTU41	0.289969	0.70205
					P. rosae	0.0406504	BOTU05	3.00287	0.70521
					P. rosae	0.0406504	BOTU06	2.8814	0.71681
					P. rosae	0.0406504	BOTU34	0.231191	0.72674
					P. rosae	0.0406504	BOTU53	0.225967	0.85085
					P. rosae	0.0406504	FOTU27	0.24612	0.86423
					S. phragmiticola	0.437546	BOTU09	1.64577	-0.53841
					S. vesicarium	0.067997	BOTU50	0.120167	0.52753
					S. vesicarium	0.067997	BOTU27	0.262539	0.57685
					W. circinata	0.00960828	BOTU54	0.195925	0.55654
					Z. tritici	0.317073	FOTU14	0.847007	0.54122
					Z. tritici	0.317073	FOTU09	1.48928	0.55993
					Z. tritici	0.317073	BOTU46	0.219436	0.58012
